# Supplementary material for: Adipocyte HIF2α functions as a thermostat via PKA Cα regulation in beige adipocytes
Source: Nat Commun. 2022 Jun 7;13:3268. doi: 10.1038/s41467-022-30925-0 (PMC9174489; doi:10.1038/s41467-022-30925-0)
Supplement: Supplementary file 4 — Supplementary Data 1 [file 41467_2022_30925_MOESM4_ESM.xlsx]

## Sheet: NP_Centrality_FC_210630
Supplementary Data 1. NP score and Betweenness Centrality score, related to Figure 4
Gene	Npscore	Centrality	Log2FC
Slc25a31	0.0284266	3.95e-05	2.14944
Adcy8	0.245754	0.00450754	1.71961
Ngb	0.0120936	0	1.59603
Me3	0.169217	0.00054766	1.37091
Kcnj11	0.0290764	0.000213449	1.30474
Slc27a2	0.0103882	0	1.04262
Acot3	0.151354	0	1.02967
Acsl5	0.100394	0.0043318	0.984857
Cox7a1	0.0641342	0.000223783	0.888821
Ucp1	0.107776	0.00487965	0.840855
Acot1	0.151354	0	0.825549
Abcc8	0.0377783	0.00292118	0.792566
Cidea	0.0476186	0.00227499	0.730868
Bik	0.0147864	0.00215465	0.697466
Gpd1	0.158788	0.00130118	0.692359
Gpd2	0.157373	0.00452329	0.688922
Cpt1b	0.203526	0.0058479	0.687274
Pdk4	0.175709	0.00828824	0.687028
Nos2	0.419808	0.0271484	0.686256
Nr4a1	0.0143894	0	0.667219
Acot2	0.151354	0	0.655879
Ppargc1a	0.681768	0.0170368	0.647389
Ckb	0.0216193	0.00104695	0.64053
Gja1	0.083912	0.00031261	0.606113
Mrps36	0.0799704	0	0.566406
Fahd1	0.0438733	0.00222473	0.565842
Gnas	0.168566	0.0104235	0.56217
Cryab	0.0859163	0.0024195	0.561198
Prkaa2	0.0951516	0.000674981	0.555416
Acaa2	0.241866	0.00275478	0.554074
Bckdhb	0.19082	0.000995657	0.54714
Sox10	0.0239216	0.000540175	0.540893
Adcy3	0.25743	0.00666219	0.511841
Cycs	0.230622	0.034416	0.508955
Ldhb	0.337995	0.00596919	0.501318
Suclg1	0.263322	0.00434978	0.499899
Idh3a	0.167689	0.00302961	0.497011
Ddo	0.0515464	0	0.489109
Ogdh	0.199851	0.000868157	0.487167
Dhrs13	0.086309	0.000743077	0.484029
Ucp3	0.121566	0.000794657	0.482108
Hadhb	0.23569	0.00135246	0.480489
Acadvl	0.229634	0.00464059	0.475715
Acss1	0.220378	0.00435286	0.472739
Hadha	0.496473	0.029992	0.465668
Ndufb2	0.131681	0.000102871	0.465485
Prdm16	0.028374	0	0.463798
Cyp2u1	0.128518	0.000313568	0.453456
Rmdn1	0.0280743	0	0.452021
Chchd3	0.0256967	0.00379242	0.450217
Tomm5	0.0207011	0.0011841	0.448194
Ciapin1	0.0173399	0	0.447799
Hk2	1.00612	0.0136828	0.445671
Cox5a	0.187871	0.00439079	0.444391
Them4	0.0143894	0	0.440779
Sirt3	0.0714489	0.000330036	0.438278
Mtor	0.549159	0.0456444	0.43823
Atg4d	0	2.62e-06	0.437252
Cox17	0.0242996	0.00257119	0.435527
Akap1	0.0103469	0	0.431371
Cs	0.37996	0.0101645	0.422246
Slc25a20	0.0277548	4.42e-06	0.419706
Aco2	0.173244	0.00234174	0.418812
Pkm	1.25154	0.0406552	0.415844
Sucla2	0.219997	0.00155557	0.413018
Dnaja3	0.0392579	8.52e-07	0.410631
Timm8a1	0.0257164	0.000221727	0.405506
Rps6ka2	0.0807624	0.00212812	0.40396
Hadh	0.208938	0.00101327	0.402741
Myoc	0.0071902	0	0.401549
Ndufb6	0.152672	0.00329292	0.393169
Acsf3	0.151077	0.00229191	0.3921
Chchd1	0.100464	0.00677401	0.391767
Coq10a	0	5.24e-06	0.391733
Ndufa5	0.16888	0.00018392	0.391261
Cox8b	0.0866535	0.00224056	0.388852
Ndufaf4	0.111988	0.000615309	0.387827
Sod2	0.3197	0.0225312	0.387599
Mrpl47	0.0974402	0.000737464	0.386077
Gfm1	0.118435	0.00392614	0.384387
Ank2	0.0410828	0.00263591	0.381572
Hccs	0.0111966	0	0.37957
Acyp2	0.0194536	0	0.378743
Ndufa11	0.132422	4.57e-05	0.378697
Timm17a	0.0487231	0.00446765	0.375431
Prkag2	0.135068	0.00398327	0.374621
Maff	0.0365797	0	0.374399
Ndufs4	0.161723	0.00110498	0.373301
Ndufb8	0.166054	0.000490866	0.371365
Pdp2	0.136363	0.00496543	0.369586
Acot13	0.0120936	0	0.36788
Mavs	0.0118461	0	0.367143
Ndufa8	0.156588	0.000207169	0.366118
Pdha1	0.297947	0.00685154	0.365749
Mrpl34	0.112644	0.00456593	0.365554
Gk5	0.0991887	0.00215465	0.363621
Fkbp4	0.0320554	0	0.361239
Phb	0.046246	0.000321248	0.359467
Isca1	0.0148022	0.000218738	0.358982
Gapdh	1.85395	0.169291	0.357139
Creb3l1	0.0327789	0.000197224	0.354801
Pptc7	0.122016	0.00248856	0.352112
P2ry2	0.150234	0.00118494	0.350141
Ndufs8	0.165259	0.00232529	0.347721
Chchd4	0.0247054	0.000119944	0.346668
Glyctk	0.0449167	0	0.345257
Dlst	0.295966	0.00549867	0.344852
Ndufv2	0.174764	0.000470907	0.342833
Oxnad1	0.00851214	0	0.342394
Slc25a19	0.00507989	0	0.34188
Ppif	0.0759048	0.00746463	0.341582
Ndufb10	0.171196	0.000280578	0.337856
Ndufb4	0.146137	0.000848067	0.336886
Sdhb	0.283112	0.0103666	0.336077
Uqcrb	0.203529	0.00242972	0.330819
Ide	0.014851	0	0.329083
Uqcrc2	0.209122	0.00265752	0.328206
Mrpl42	0.0799704	0	0.328044
Rhot2	0.0915887	0.00684219	0.326882
Ndufs7	0.199691	0.00391181	0.326483
Atp5e	0.114862	6.83e-05	0.325317
Cyc1	0.257211	0.00959878	0.321752
Uqcrc1	0.315329	0.0180364	0.320743
Tfb1m	0.0969443	0.00690308	0.320161
Ndufs6	0.162846	0.000160663	0.319599
Samm50	0.030382	0.00195876	0.318369
Mapk8ip1	0.0213744	0	0.316519
Pam16	0.0111762	0	0.316096
Mrpl51	0.090429	0.00160632	0.315014
Akr1b10	0.135096	0.00238624	0.314617
Nme6	0.12874	0.000293123	0.30863
Fdx1	0.0518104	0.00260731	0.306775
Prkaca	0.642598	0.110456	0.305559
Akt2	0.227202	0.0107372	0.305335
Ubiad1	0	0	0.305326
Sdhd	0.127604	0.000746534	0.304917
Coq5	0	5.24e-06	0.304419
Mtx2	0.00969286	0	0.304262
Tysnd1	0.0283209	0.00493704	0.303439
Dnajc11	0.0292625	0.0053109	0.302727
Atp5j2	0.136562	0.00320683	0.299236
Ndufb7	0.16516	0.000258859	0.296797
Cox7b	0.0685351	0.000202878	0.295566
Tmem65	0.00999013	0	0.295364
Cox6b1	0.160472	0.00125955	0.295029
Tmem177	0.0106919	0	0.294091
Cox10	0.0464343	0.00671043	0.29267
Ndufaf5	0.0699407	0	0.291238
Cox5b	0.199093	0.00428347	0.29082
Mfn2	0.0260878	0.000156044	0.29051
Cars2	0.00846673	0	0.289049
Atp5o	0.232454	0.0125924	0.288401
Tamm41	0.0101753	0	0.287351
Mrpl35	0.0856819	0.000542662	0.283199
Ndufa4	0.164967	0.000690602	0.281254
Atp5h	0.181807	0.0028256	0.279092
Mrps23	0.0799704	0	0.278281
Tatdn3	0.0637057	0	0.277007
Pten	0.398538	0.0188576	0.276583
Atp5d	0.185404	0.00334261	0.27576
Mrps5	0.130386	0.00957771	0.274604
Rdh13	0.0776697	2.54e-05	0.273089
Cox6c	0.144499	0.00105947	0.273032
Abhd10	0.0214263	0.00387061	0.272829
Trak2	0.00669302	0	0.270572
Abcb8	0.00846673	0	0.269248
Txn2	0.112795	0.00277774	0.26648
Ecsit	0.00974196	0	0.264014
Vdac2	0.0707502	0.00268092	0.263378
Mrpl55	0.0799704	0	0.261573
Cox7a2	0.118316	0.000148294	0.260043
Idh2	0.177048	0.000572321	0.259605
Macrod1	0.0158247	0	0.25854
Prkab1	0.134351	0.00156662	0.254842
Nt5m	0.0866718	0.00160861	0.25312
Phb2	0.0312609	0.000197875	0.2506
Map2k3	0.0543773	0.00169824	0.247298
Adcy9	0.245754	0.00450754	0.24401
Ndufa6	0.181104	0.000347734	0.243016
Txnrd1	0.415583	0.02196	0.24194
Nrp1	0.0895052	0.000593516	0.240943
Stard13	0.0141229	0	0.236128
Ptpn11	0.376018	0.0344086	0.23388
Eral1	0.0184194	0	0.230582
Mrps16	0.112947	0.00342692	0.228712
P4ha1	0.0231904	0.000353151	0.226904
Mrpl36	0.119501	0.00226648	0.223886
Mrpl45	0.0392195	0.000577623	0.221368
Mrpl14	0.0974402	0.000737464	0.21753
Trmt2b	0.023897	0.00215465	0.214791
Tomm40	0.0510663	0.00454031	0.2106
Timm10b	0.0207563	4.2e-05	0.206223
Mrps24	0.090618	0.000990966	0.201249
Pla2g15	0.0312463	0.000267416	-0.230789
Bid	0.0427054	0.00701203	-0.235866
Atp5g1	0.0827598	0.00142213	-0.263652
Lrrk2	0.561244	0.0875958	-0.2702
Atpif1	0.0254719	0	-0.273202
Lig1	0.223671	0.00101085	-0.299035
Sqstm1	0.106533	0.00748059	-0.306347
Glud1	0.138439	0.00175839	-0.321303
Gpx1	0.157151	0.000129911	-0.338991
Me2	0.158397	0.000440965	-0.370911
Atp6v1g2	0.0354618	0	-0.372408
P2ry12	0.216966	7.16e-05	-0.385223
Brca1	0.134306	0.00187488	-0.428164
Gpt2	0.143625	0.00157226	-0.440911
Nme4	0.12874	0.000293123	-0.478628
Abcg1	0.0168404	0	-0.492998
Wasf1	0.00841669	0	-0.495814
Hap1	0	0	-0.504358
Dlgap5	0.177483	1.15e-05	-0.50901
Ccnb1	0.394957	0.00627109	-0.510422
Bcat2	0.0913846	0.000650673	-0.512107
Hmgcs2	0.0711986	3.92e-06	-0.524627
Aldh1l1	0.328413	0.00784896	-0.525606
Alas2	0.0287011	0.00216423	-0.528316
Ugt1a6a	0.11625	0.00332935	-0.541917
Abat	0.0753754	0.000411577	-0.609816
Acsm5	0.133193	0.000807656	-0.640166
Prodh	0.0434768	0.000298309	-0.685772
Snca	0.0267409	0.00152362	-0.719366
Pif1	0.00846673	0	-0.787738
Cyp1a1	0.177006	0.00122052	-0.844426
Hif3a	1.53241	0.000488223	-0.993226
Cyp2e1	0.29897	0.0106618	-1.04911
Gh	0.0818571	0.000266246	-1.2
Cyp2b10	0.18199	0.00449408	-2.02461
Dao	0.00908868	0	-2.1544
Hsd3b3	0.0312295	0.000435381	-2.70166
