# Supplementary material for: Adipocyte HIF2α functions as a thermostat via PKA Cα regulation in beige adipocytes
Source: Nat Commun. 2022 Jun 7;13:3268. doi: 10.1038/s41467-022-30925-0 (PMC9174489; doi:10.1038/s41467-022-30925-0)
Supplement: Supplementary file 5 — Supplementary Data 2 [file 41467_2022_30925_MOESM5_ESM.xlsx]

## Sheet: Sheet1
Supplementary Data 2. Downregulated DEG in HIF2a AKO upon cold exposure, related to Figure 6
Gene	log2FC	pvalue
Gm12409	-4.18019	0.0320096
Snord68	-4.17935	0.0320429
Tmed6	-4.0227	0.0468149
Nxf7	-3.68224	0.0927017
L3mbtl4	-3.6539	0.095618
Krt8	-3.60274	0.00523399
Wfdc2	-3.59531	0.0285592
Wnt7a	-3.45536	0.123435
Chrna9	-3.43884	0.1117
Brat1	-3.41944	0.11407
Plcz1	-3.41606	0.114477
Dppa3	-3.35791	0.0563119
Olfr1388	-3.30523	0.0694531
Efcab8	-3.06242	0.0760091
Trim38	-3.06087	0.090379
Mup21	-3.0404	0.143332
Mir93	-3.00871	0.119111
Krt18	-2.88525	0.00334255
Nxf2	-2.86686	0.0106137
Serpina3k	-2.73186	1.1695e-05
Upk1b	-2.68879	0.139339
Car6	-2.50241	0.135482
Treml1	-2.43363	0.0115814
Adam2	-2.38746	0.00532152
Gdf3	-2.35605	0.0247186
Cxcl3	-2.30284	0.126258
1700040N02Rik	-2.27598	0.132391
Serpinf2	-2.24067	0.0787626
Cldn4	-2.2089	0.0302418
Crybb1	-2.15613	0.134116
Dao	-2.1544	0.046229
1700101E01Rik	-2.13706	0.0969254
Arg1	-2.12749	0.0261786
Aqp5	-2.11096	0.0402636
Spata25	-2.06867	0.0385206
Aipl1	-2.05475	0.0291281
Cyp2c44	-2.02804	0.124553
Cyp2b10	-2.02461	0.024853
Ces2c	-2.02064	0.0893458
Tmprss2	-1.98	0.109676
Npy2r	-1.93137	0.104393
Ppbp	-1.9031	0.00268222
4933405D12Rik	-1.86888	0.145021
Aadac	-1.84161	0.0477439
Mgarp	-1.82534	0.124249
Serpina3j	-1.82071	0.0234969
Ffar3	-1.79214	0.055653
Gzmk	-1.78093	0.0597163
1700093K21Rik	-1.74236	0.038843
Ccdc27	-1.71043	0.124647
Pldi	-1.70933	0.142323
Dlx3	-1.693	0.0466081
Slc5a5	-1.67876	0.0166754
Gm14718	-1.66983	0.0842837
Arhgap40	-1.66858	0.0726518
Chgb	-1.6316	0.11276
Gm4961	-1.61416	0.0856359
Syt6	-1.60246	0.00967311
Pde6a	-1.57237	0.129831
Il21	-1.56117	0.0507982
Apom	-1.54614	0.0723839
Lbx1	-1.527	0.119887
F7	-1.52135	0.0349565
Elovl4	-1.50369	0.0492128
Shd	-1.49375	0.0121472
Ofcc1	-1.48821	0.121913
St18	-1.46653	0.104982
Spp1	-1.45462	0.143637
Gm14204	-1.41095	0.149453
Gm16157	-1.40726	0.113249
Ska1	-1.39067	0.030951
Ly6g6d	-1.37802	0.138674
Tas1r1	-1.37641	0.0532626
Azgp1	-1.3739	0.0932707
Prg4	-1.36812	0.00638363
Slc22a12	-1.36046	0.119328
Vsig8	-1.3509	0.128223
Rdh1	-1.34214	0.0522906
Rab26	-1.3314	0.0130813
Slc35g3	-1.33068	0.139992
E030018B13Rik	-1.32062	0.0602907
Slc4a10	-1.3193	0.120061
Snord16a	-1.29888	0.135233
Gm16793	-1.29398	0.138718
Fcgbp	-1.28583	0.091528
Vsig4	-1.28549	0.00719698
Hpca	-1.2536	0.139665
Agt	-1.22692	0.00188739
Slc23a3	-1.22276	0.11022
Gm9696	-1.21833	0.0394604
Zfp92	-1.20401	0.0839086
Gh	-1.2	0.0963942
Trem2	-1.19122	0.0386994
Cfp	-1.18506	0.0110846
2810459M11Rik	-1.14852	0.0500241
Gjc2	-1.14835	0.0652187
Itgad	-1.144	0.123765
Tg	-1.14322	0.12697
Car1	-1.13783	0.0192431
Gm12504	-1.1135	0.0497805
Efcab11	-1.10213	0.0858511
Sel1l3	-1.09836	0.128983
Bpifb5	-1.09807	0.0545812
4921530D09Rik	-1.0972	0.0237168
Map7d2	-1.09335	0.0815406
Nphs1	-1.08906	0.113945
Clhc1	-1.07242	0.0625584
2210417K05Rik	-1.06869	0.0716983
Cd200r3	-1.06754	0.112636
4930429B21Rik	-1.06571	0.0988844
Masp1	-1.05781	0.037814
1500015O10Rik	-1.05716	0.0881282
Bcl2a1d	-1.05622	0.00558081
Cyp2e1	-1.04911	0.00343594
Snord35b	-1.04238	0.0600797
Apoc4	-1.03439	0.0544404
Awat2	-1.00438	0.0643451
Serpina3m	-0.998437	0.042309
Tnfaip8l3	-0.99457	0.0908721
Hif3a	-0.993226	0.0320869
Cbs	-0.990641	0.0333033
Zfp385b	-0.988916	0.142221
1190002F15Rik	-0.978124	0.0983051
Glra1	-0.965369	0.103647
Cdh3	-0.96401	0.12796
BC049762	-0.959912	0.131283
Cstad	-0.953597	0.123282
Trim29	-0.949971	0.0943962
Fgl1	-0.934483	0.0763375
Gm2027	-0.926595	0.0953512
Klk1	-0.925182	0.0523498
Fam209	-0.924748	0.113119
Mfsd6l	-0.912796	0.0962814
Kcnj16	-0.912579	0.057283
Cyp2f2	-0.909345	0.0222345
Snord95	-0.909136	0.131015
Card14	-0.905795	0.0475523
Aloxe3	-0.903187	0.144243
Dab1	-0.891348	0.0823443
Npas2	-0.878047	0.0480395
BC030867	-0.869623	0.0461493
Vipr2	-0.865875	0.0747667
Tnfrsf17	-0.864937	0.0280327
Mfap4	-0.858955	0.0610316
Rasgrf1	-0.857329	0.126459
Mdfi	-0.853757	0.0382726
0610040J01Rik	-0.852035	0.0605435
Mdga1	-0.850461	0.126787
4930539E08Rik	-0.846185	0.0235828
Oip5	-0.845485	0.106849
Cyp1a1	-0.844426	0.0748218
Ryr3	-0.839071	0.00504406
Cenph	-0.837837	0.0803112
Hmox1	-0.837394	5.07478e-06
Gm20337	-0.831287	0.0854186
Depdc1a	-0.827302	0.104806
5830418P13Rik	-0.825218	0.0909759
Pira2	-0.818873	0.129404
4933433G15Rik	-0.81556	0.107267
Tnfrsf8	-0.807442	0.123002
9430037G07Rik	-0.801113	0.0173142
E130309D14Rik	-0.797276	0.132929
Pkd1l2	-0.796286	0.139278
Cdca5	-0.792068	0.0122503
Pif1	-0.787738	0.0342769
Gcnt4	-0.781638	0.0371725
Actg2	-0.775966	0.0252
Gm1943	-0.774413	0.0582451
D630032N06Rik	-0.768822	0.0873539
Nfe2	-0.764535	0.0964721
Tssk4	-0.763736	0.0758981
Grin3a	-0.758283	0.145708
Cth	-0.755682	0.00547899
Prrg4	-0.751499	0.0338533
A830082K12Rik	-0.751422	0.137906
Pcdhgc5	-0.73918	0.129353
Fcna	-0.734506	0.000318939
Casc5	-0.727575	0.0358144
Rad54b	-0.724416	0.0973896
Fcgr4	-0.7237	0.135978
Snca	-0.719366	0.0531145
Dpp10	-0.718748	0.119356
Naip1	-0.717155	0.0796517
Kctd19	-0.715208	0.113498
Fkbp5	-0.696678	0.0457366
Elovl7	-0.696	0.0584076
Gbp10	-0.692978	0.139075
Havcr1	-0.690903	0.0674619
5730405O15Rik	-0.690148	0.0797411
Hmmr	-0.687222	0.0555225
Fbxo48	-0.686579	0.0739242
Prodh	-0.685772	0.0344771
Sult2b1	-0.684195	0.0696933
Clec1b	-0.680949	0.0707588
Orc1	-0.679978	0.0343369
Gm16907	-0.679566	0.013464
Aph1c	-0.673527	0.0380332
Cenpe	-0.672818	0.0181504
Ms4a7	-0.670677	0.0462485
Kcnip2	-0.664436	0.141639
Glycam1	-0.662517	0.000447156
Ypel4	-0.660487	0.0362135
Ap1m2	-0.656192	0.0898506
Cadps2	-0.656025	0.0749292
Gprasp2	-0.655818	0.118085
Ncapg	-0.65284	0.0294488
Ccrl1	-0.651435	0.0575378
Ccnb2	-0.647777	0.0134212
Mpv17l	-0.645307	0.0655488
Acsm5	-0.640166	0.134641
Hpd	-0.631547	0.137967
Pla2g4c	-0.630098	0.120455
Ifitm10	-0.62798	0.0594424
Gm14005	-0.62336	0.0446796
Mir142	-0.615384	0.0680037
Abat	-0.609816	0.0275629
Bmx	-0.609021	0.0427563
Ube2t	-0.60897	0.0894311
Dnahc2	-0.607142	0.0685947
Trnp1	-0.602891	0.107446
Sepp1	-0.601717	0.00177407
Eomes	-0.599249	0.00653147
9330159M07Rik	-0.598795	0.034923
Prr11	-0.596989	0.0533833
Zfp940	-0.59066	0.0711362
Tlr12	-0.58856	0.0487874
Syndig1l	-0.586909	0.132962
Ptn	-0.585505	0.0335592
Sphk1	-0.584168	0.146539
Trip13	-0.583873	0.105329
Klre1	-0.583674	0.0915608
Slc37a2	-0.582231	0.069122
C3ar1	-0.58091	0.0532853
Aox1	-0.578603	0.124923
Actr3b	-0.575943	0.0721998
Ccnf	-0.575469	0.0437686
Fanci	-0.574998	0.0241685
Ms4a8a	-0.573104	0.130099
Birc5	-0.572559	0.0698568
Pydc3	-0.57234	0.0115871
Bhlha15	-0.56872	0.079375
Trpm2	-0.567604	0.106514
Prlr	-0.566799	0.0501131
Rhbg	-0.566431	0.148862
Nuf2	-0.566343	0.0611026
Myo1h	-0.565563	0.0953376
Cd164l2	-0.565249	0.0343072
Slc13a3	-0.564724	0.115709
Siglec1	-0.56377	0.120187
Nek2	-0.563214	0.0561915
Doc2b	-0.56193	0.0831809
Fzd2	-0.559266	0.0232712
Fam26e	-0.557447	0.0743869
Tmem150c	-0.556203	0.139765
Hpgds	-0.556047	0.0564569
Serpina3n	-0.554423	0.0753478
Aurka	-0.55259	0.0199991
Tlr7	-0.552289	0.0520162
BC064078	-0.550241	0.128082
Slc45a3	-0.547159	0.0821921
Ticrr	-0.547039	0.125369
Ly6c2	-0.545724	0.0383419
Ahrr	-0.543577	0.11513
Olfr1033	-0.543174	0.148604
Ugt1a6a	-0.541917	0.139736
Nrcam	-0.5416	0.0956362
Mybl2	-0.538372	0.0438529
2610020H08Rik	-0.537086	0.00502737
Ugt1a7c	-0.535757	0.0239838
Cnn1	-0.532499	0.147351
Btnl2	-0.532477	0.0525746
5830428M24Rik	-0.530281	0.059364
Cenpf	-0.52955	0.0642653
Alas2	-0.528316	0.124062
Gm1821	-0.526693	0.104632
Aldh1l1	-0.525606	0.106405
4932416H05Rik	-0.52483	0.0816739
Hmgcs2	-0.524627	0.0903873
Stk36	-0.524141	0.11454
Lair1	-0.522925	0.049377
Kif11	-0.522895	0.0673727
Madcam1	-0.520678	0.0633256
Ptpn22	-0.518488	0.0520778
Tube1	-0.517904	0.132475
Ctsh	-0.515635	0.00755326
Sdk2	-0.514131	0.066244
Cdca2	-0.513853	0.0356492
Racgap1	-0.512411	0.0262847
Bcat2	-0.512107	0.053345
Ccnb1	-0.510422	0.0432129
Dlgap5	-0.50901	0.0554365
Mns1	-0.508787	0.105428
Cidec	-0.507303	0.147336
Shroom3	-0.506863	0.0877997
4930511E03Rik	-0.504755	0.121651
Hap1	-0.504358	0.13471
Ankle1	-0.503207	0.120905
Ckap2l	-0.502161	0.119768
Gbp1	-0.498841	0.0931095
Bora	-0.495893	0.0221745
Wasf1	-0.495814	0.0600445
Gtse1	-0.493813	0.105712
Plscr4	-0.493208	0.0198005
Abcg1	-0.492998	0.0954622
Thbs2	-0.492321	0.0140845
Cd33	-0.491876	0.0799499
2010001M06Rik	-0.491752	0.144613
Ccl6	-0.491653	0.0152057
Ccl9	-0.491428	0.0106575
Cd68	-0.490643	0.0949403
Clmp	-0.489059	0.0841145
Kif23	-0.486401	0.0176327
Ada	-0.485961	0.0344249
Ercc6l	-0.484107	0.1036
Agpat9	-0.483773	0.0754535
E030003E18Rik	-0.482125	0.057529
Cdc20	-0.480541	0.057499
Nme4	-0.478628	0.0649165
Gramd1b	-0.475472	0.0652543
Acpp	-0.471033	0.0257268
D430020J02Rik	-0.470434	0.0843749
1700001L05Rik	-0.469179	0.133195
Adcyap1r1	-0.46917	0.0280782
Cyb5	-0.468883	0.135891
Mki67	-0.464836	0.0609029
Ncapg2	-0.464669	0.000998446
Pvt1	-0.46005	0.0675897
Cbr3	-0.457194	0.107259
Car3	-0.456675	0.11717
Ube2c	-0.456168	0.0487604
Mertk	-0.456167	0.0652645
Arsg	-0.455217	0.0530977
1600016N20Rik	-0.454441	0.108293
Gm15708	-0.453619	0.110221
Pisd-ps1	-0.45194	0.00371292
Pisd-ps2	-0.45192	0.0173784
Nusap1	-0.450882	0.0465256
Cass4	-0.450704	0.133907
Stmn1	-0.450668	0.0879142
Col18a1	-0.44744	0.140014
Cml1	-0.447012	0.0434951
Tmem86a	-0.446266	0.0134766
Col28a1	-0.445742	0.0707683
Fignl1	-0.445527	0.125317
Trp53inp1	-0.445214	0.000347903
Adam11	-0.444239	0.0403019
Adamts15	-0.443789	0.130746
Zfyve28	-0.441788	0.103506
Bmper	-0.441202	0.114402
Gpt2	-0.440911	0.0851275
Kif18b	-0.439388	0.0819628
Derl3	-0.437614	0.14044
Lgmn	-0.437307	0.132445
Hectd2	-0.433684	0.132235
P2ry14	-0.432845	0.0938593
Fgfr2	-0.431649	0.122062
Fyb	-0.430696	0.0692271
Bub1b	-0.43008	0.0828788
2810417H13Rik	-0.429991	0.0181921
Brca1	-0.428164	0.113948
Nqo1	-0.427972	0.133985
Runx2	-0.427722	0.0836884
Rad18	-0.427512	0.0867431
Nefh	-0.42737	0.143149
Noxo1	-0.425631	0.0721874
Spock2	-0.425217	0.00162164
Cks2	-0.42369	0.0459276
Nostrin	-0.421318	0.0542267
Fcgr3	-0.420854	0.0791218
Spag5	-0.420505	0.108545
Slc11a1	-0.41703	0.13209
Bmf	-0.416866	0.0597433
Klrd1	-0.415147	0.0404227
Ect2	-0.414037	0.103086
C1qc	-0.413527	0.0650598
Aldh1a1	-0.412425	0.110384
Pyroxd2	-0.412131	0.0100155
Thbs4	-0.411857	0.127422
Plk1	-0.41049	0.134508
Slamf1	-0.409189	0.105279
8430429K09Rik	-0.407251	0.139553
Arhgap19	-0.406612	0.0646561
Tet1	-0.406589	0.124511
Cd86	-0.405754	0.14756
Kif20a	-0.405345	0.0728541
Slc9a9	-0.400324	0.0167488
Ttll7	-0.398045	0.111536
Mgp	-0.397787	0.00388233
Npl	-0.395602	0.121036
Mzb1	-0.395247	0.0408276
Mms22l	-0.394857	0.107358
C1qb	-0.394472	0.137336
Reln	-0.394337	0.0652915
Slc7a8	-0.394021	0.00160131
Siglech	-0.392099	0.0275344
Gpr64	-0.391166	0.14185
Ptplad2	-0.390239	0.141064
Asph	-0.390029	0.147859
Col1a1	-0.389554	0.0858592
Dnm3os	-0.388439	0.0958026
Pgap1	-0.388061	0.0749178
Palb2	-0.38787	0.105881
Tlr8	-0.386964	0.146791
Klf15	-0.386099	0.103712
P2ry12	-0.385223	0.124011
Mmp19	-0.384079	0.112402
Ska2	-0.382484	0.0886364
Csf1r	-0.382385	0.0921134
Zc3h12d	-0.382262	0.129011
Tbx18	-0.376311	0.0809138
Espl1	-0.375956	0.124022
Rad9b	-0.375496	0.146798
Scml4	-0.375332	0.141357
Ap1s2	-0.373834	0.103624
C1qa	-0.373278	0.0530575
Tpsb2	-0.372787	0.0380542
Atp6v1g2	-0.372408	0.0664166
Dpy19l3	-0.371371	0.0620652
Epdr1	-0.371182	0.0687742
Me2	-0.370911	0.0225127
Tnfrsf25	-0.370827	0.122337
Cacna1h	-0.368381	0.0999148
Srpx	-0.367111	0.0812558
Lax1	-0.365235	0.121416
Hexdc	-0.361572	0.0288046
Cacna1d	-0.361351	0.148598
Zfp61	-0.361335	0.12778
Chaf1a	-0.359504	0.094859
Ccdc141	-0.358996	0.113807
Rbmx2	-0.357198	0.109315
Clec2i	-0.352153	0.125455
Pdcd4	-0.352088	0.0368785
Osbpl3	-0.351585	0.115021
Hpgd	-0.349299	0.110621
Mrc1	-0.347693	0.0355241
Top2a	-0.347514	0.136007
Coro2a	-0.346116	0.14716
Dync2li1	-0.344854	0.100749
Fam46c	-0.344025	0.0828848
Rpa2	-0.34345	0.0220936
Cd180	-0.342619	0.141713
Abca1	-0.339343	0.0196759
Rgs10	-0.3393	0.112093
Il18bp	-0.339277	0.0875066
Gpx1	-0.338991	0.0804974
1700112E06Rik	-0.337107	0.101599
Zhx3	-0.334561	0.0767239
Susd2	-0.333655	0.130734
Mcm5	-0.332776	0.122105
Rrm2	-0.331696	0.0580924
Sdc1	-0.331657	0.128955
Ftl1	-0.331433	0.0466866
Etv5	-0.331127	0.0577659
Mad2l1	-0.330223	0.136634
Dennd2a	-0.329544	0.138839
Snhg5	-0.327075	0.0372245
Zfp354c	-0.325869	0.145183
Cfh	-0.323899	0.119661
Rin2	-0.321374	0.0280259
Glud1	-0.321303	0.137852
Cbl	-0.319949	0.0555074
Mmp11	-0.319934	0.0730659
Epor	-0.319839	0.0638353
Izumo4	-0.318324	0.104205
Folr2	-0.317643	0.138634
Fbxo5	-0.315577	0.107113
Rhbdl1	-0.315526	0.128483
Maml3	-0.315492	0.0909993
Gpr34	-0.314987	0.143021
Pltp	-0.313956	0.00420075
Fam122b	-0.312225	0.0803744
Fbxo31	-0.31185	0.144142
Fmo2	-0.310139	0.056822
Amot	-0.309641	0.139563
Igfbp4	-0.30932	0.0398485
Mylip	-0.30715	0.00387765
Incenp	-0.306802	0.133473
Cdc45	-0.306734	0.0844073
Sqstm1	-0.306347	0.103659
Cdc42ep5	-0.305941	0.127635
Fchsd1	-0.303543	0.092899
Paqr7	-0.303524	0.12221
Serpinb8	-0.303121	0.147698
Psat1	-0.302753	0.0817422
Lrrc1	-0.302536	0.0917641
Tead3	-0.301889	0.0986239
Efemp1	-0.301442	0.0464755
Cirbp	-0.301233	0.0338206
Rab3il1	-0.300209	0.137161
N4bp2	-0.299821	0.146533
Hmgb2	-0.299708	0.120899
Maf	-0.299639	0.0104031
Fbxo34	-0.299271	0.12032
Lig1	-0.299035	0.0928862
Pkmyt1	-0.297704	0.129994
Bgn	-0.297604	0.0318666
Mpp1	-0.295411	0.13497
Cers6	-0.293391	0.0695925
Zfp580	-0.292302	0.110557
Snx5	-0.292191	0.0276563
Sdk1	-0.291268	0.102706
Klhdc1	-0.288938	0.0685203
Pusl1	-0.286866	0.0646781
Itga4	-0.286775	0.0804382
Hlcs	-0.285833	0.0495408
B930041F14Rik	-0.283974	0.139252
Fam117a	-0.283853	0.0516587
Hpcal1	-0.282588	0.078561
Ctu1	-0.281672	0.0715883
Cma1	-0.280082	0.0884193
Slc17a5	-0.278003	0.0727399
Tspan11	-0.277449	0.130927
Zfp783	-0.27642	0.0846813
Xpa	-0.275708	0.0876563
Usp49	-0.275492	0.0663372
Atpif1	-0.273202	0.0576561
Ssh2	-0.272251	0.11509
Lrrk2	-0.2702	0.0904664
Emilin1	-0.270029	0.137901
1700020L24Rik	-0.269065	0.138222
Bloc1s3	-0.268805	0.114508
1700017B05Rik	-0.268264	0.0840955
Cln6	-0.268242	0.0938277
Zbtb2	-0.267669	0.0490585
Arid3a	-0.267224	0.0562998
Rfc5	-0.266182	0.135656
Gatsl2	-0.265033	0.133243
B4galt6	-0.263899	0.147845
Atp5g1	-0.263652	0.0554481
Pde1b	-0.263404	0.145293
Pf4	-0.26325	0.114451
Mcm7	-0.263203	0.0491834
H2afx	-0.263164	0.0352369
P2rx7	-0.262892	0.149269
Slc38a9	-0.262885	0.0452044
Fam73a	-0.262026	0.12175
Phf13	-0.260407	0.124699
Cdc42ep3	-0.259319	0.095869
AW554918	-0.258353	0.147703
Ccne1	-0.258036	0.132765
Rnf169	-0.256593	0.117728
Colec12	-0.255236	0.0729877
Uvssa	-0.254692	0.0168707
Trim14	-0.253814	0.0537678
Scai	-0.253548	0.0797302
Tlr5	-0.253527	0.146753
Adap2	-0.253364	0.120914
C3	-0.250106	0.1102
Cited2	-0.243547	0.0276738
Dock11	-0.242445	0.144489
Mfsd1	-0.242093	0.0753821
Adamtsl1	-0.240812	0.147965
Ncapd2	-0.240241	0.131457
Dnm1	-0.238865	0.083892
Dvl2	-0.237682	0.119462
Mtf2	-0.236694	0.0404069
Bid	-0.235866	0.108296
Ptafr	-0.234336	0.147904
Phyhd1	-0.233918	0.131508
Mnt	-0.233474	0.101626
Tcf7l1	-0.232185	0.0983984
Tgfbr1	-0.231462	0.0634161
Znf512b	-0.231324	0.0571401
Glb1	-0.230933	0.0570782
Pla2g15	-0.230789	0.143016
Tmeff2	-0.230365	0.143026
Slc43a2	-0.230182	0.0294624
Ankrd12	-0.229475	0.0839078
Serinc3	-0.229225	0.122773
Brwd3	-0.228699	0.147102
Itm2c	-0.226066	0.0787176
Gm4944	-0.225833	0.136424
Impact	-0.224719	0.0997013
Tmem165	-0.22243	0.072946
Ap3m2	-0.222214	0.142671
Sfxn2	-0.220871	0.141947
Ctsl	-0.218568	0.095732
Srd5a3	-0.217223	0.0463567
Ube2l6	-0.216748	0.127269
Zfp280b	-0.215133	0.0892196
Plekhm3	-0.212695	0.0585927
Sfswap	-0.212365	0.0354731
Stab1	-0.20954	0.135695
Sec11c	-0.208989	0.0997666
Zfp788	-0.207133	0.143096
Cyb5r4	-0.206725	0.0608704
Mras	-0.205842	0.0988945
Med23	-0.204286	0.0880378
Hexa	-0.203436	0.0392098
Asah1	-0.203342	0.0648136
Kctd13	-0.201678	0.146482
Rfx7	-0.201416	0.0755666
