# Supplementary material for: Adipocyte HIF2α functions as a thermostat via PKA Cα regulation in beige adipocytes
Source: Nat Commun. 2022 Jun 7;13:3268. doi: 10.1038/s41467-022-30925-0 (PMC9174489; doi:10.1038/s41467-022-30925-0)
Supplement: Supplementary file 7 — Source Data [file 41467_2022_30925_MOESM7_ESM.xlsx]

## Sheet: Figure 1c
Figure 1c

## Sheet: Figure 1d
Figure 1d

## Sheet: Figure 1g
Figure 1g

## Sheet: Figure 1h
Figure 1h

## Sheet: Figure 2a
Figure 2a
hour	WT									HIF1a AKO					HIF2a AKO						HIF1/2a DKO
0:00:00	37	36.5	37.2	36.4	36.8	37	37.5	37.1	36.3	37.5	36.9	36.7	36.8	36.8	36.5	36.5	36.8	36.9	37.3	36.1	36.5	37.1	37.3	36.9	36.7	36.9	37.3
1:00:00	34.6	34.9	34.6	34.3	36.7	36.2	36.2	36.2	36.9	36	36.6	36.4	36.8	36.2	35	36.2	35.1	35.3	35.4	34.5	36.2	36.2	36.5	36.1	35.1	35.5	36.1
2:00:00	34.9	34.6	34.9	35.2	35.7	35	35.5	35.2	36.4	36.6	36.7	35.7	37	36	35	36	34.9	35	34.8	34.7	36.4	36.8	36.4	36.9	35.3	35.5	35.3
3:00:00	33.1	33.2	34.1	35	34.3	33.9	34.4	35.5	35.4	35.8	36.6	34.6	35.9	35.5	35.8	35.4	34.6	35.3	35.4	35.5	35.3	35	35.8	35.8	36.4	34.8	35.7
4:00:00	34.2	33.9	34.1	33.9	31.5	34.2	35.1	34.1	35	35.3	35.7	34.6	36	35	35.7	34.9	34.7	34.7	35.8	34.8	34.8	34	35.8	35.1	33.9	35.7	35.1
6:00:00	34.2	34.6	33.8	33.2	34.5	33.6	33.1	34.4	34.4	34.8	33.8	33.9	34.5	34.7	36.4	33.6	35	34.8	34.3	35	33.4	34.4	35.4	34	33.8	34.1	34.1
8:00:00	33.8	33.7	34.5	33.1	34.1	33.8	34.3	31.4	33.8	35.1	35	35.3	36.4	36.1	35.4	35	34.9	35.1	34.9	34.5	35.8	34.8	35.6	35.5	34.4	35.3	35.3
12:00:00	35	34.4	35.1	35.4	34	34.2	34.8	34.3	35.6	36.8	36.5	36.5	36.9	36.4	36.3	36.3	35.6	36.4	36.4	36.3	36.4	35.1	37	36	36.7	35.7	35.3
24:00:00	33.8	31.8	31.8	34.1	34.5	33.5	33.7	32.9	34.8	36	35.8	34.7	35	35.5	35.3	36.3	36.7	36.5	37.2	35.9	37.2	36.2	36.3	35.1	35	35.6	35.8
48:00:00	34.8	33.2	32.9	33	34.2	34.7	33.3	33.7	35.4	35.9	35.8	36	35.8	35.5	34.9	36.1	35.5	36.4	37	36.1	36.4	36.2	36.4	36.1	36	35	35.8
72:00:00	35.2	33.9	32.5	32.8	35	34.8	34.7	33.7	34.9	35.8	36	36.7	36.1	35.3	32.7	36	36.8	36.6	36.6	36.2	36.5	36.3	36.1	35.7	35.9	35	35.7

## Sheet: Figure 2f
Figure 2f
gene	WT							HIF1a AKO						HIF2a AKO						HIF1/2a DKO
Ucp1	0.42	1.43	0.49	0.83	1.2	1.05	1.57	2.17	1.66	2.63	1.86	2.76	2.05	2.47	3	2.2	2.8	2.58	5.3	2.54	3.5	5.37	6.04	2.44	3.13
Pgc1a	0.82	0.48	0.8	1.4	1.41	0.98	1.1	1.81	1.43	1.6	1.33	1.65	1.2	2.03	1.87	1.45	1.49	2.68	1.86	2.8	1.73	1.25	1.81	1.78	1.65
Dio2	0.47	0.86	0.4	0.75	1.67	1.14	1.7	2.75	1.85	1.79	1.49	2.69	1.45	4.06	2.53	3.86	2.71	3.34	2.39	3.97	2.79	2.17	3.12	3.32	1.99
Cidea	0.75	1.19	0.62	0.75	1.02	1.25	1.42	2.23	2.34	1.17	2.38	2.69	1.57	2.16	3.71	2.73	2.03	2.51	2.95	3.58	1.78	2.04	2.48	3.76	1.58
Elovl3	0.73	1.3	0.36	0.71	0.83	1.33	1.75	2.29	1.98	1.36	2.65	3.42	2.18	2.7	5.52	2.98	5.25	3.61	4.67	5.71	2.27	2	3.98	6.47	3.3
Cox7a1	0.66	1.5	0.68	0.87	0.94	0.86	1.48	2.69	2.05	1.6	3.65	2.88	3.29	2.03	1.97	3.36	2.77	5.46	5.69	3.63	4.75	3.89	6.1	2.88	2.34
Cox8b	0.82	1.23	0.95	1.02	1.07	0.78	1.12	1.54	1.23	1.37	1.81	1.56	1.5	1.37	1.54	2.14	3.34	3.25	2.26	2.87	1.89	2.39	1.88	3.2	1.59

## Sheet: Figure 2g
Figure 2g
hour	con					YC-1
0:00:00	36.5	36.9	36.9	37.4	36.6	37.4	37.4	37.5	37.5	38.6
1:00:00	34.2	33.4	33.3	33.3	34	33.9	34.1	34.6	35.1	35.5
2:00:00	33.9	34.1	33	33.3	33.1	33.3	33.1	34.6	34.9	35.1
3:00:00	34.1	34.1	32.6	33.8	33.2	33.6	34.8	35.1	34.6	34.8
4:00:00	34	33.5	33	33.1	30	33.4	33.9	34.5	34.3	34
6:00:00	33.7	33.6	30.9	32.7	30.6	34	34.1	34	35.1	32.8

## Sheet: Figure 2h
Figure 2h
gene	Vehicle			YC-1
Ucp1	0.57	1.37	1.27	2.53	1.54	2.73	2.22
Pgc1a	0.88	1.04	1.09	1.98	1.48	3.51	2.61
Dio2	0.93	0.85	1.27	11.79	3.14	1.72	7.16
Cidea	0.61	1.42	1.15	1.92	1.44	2.65	1
Elovl3	0.51	1.86	1.05	2.28	2.21	2.28	3.36
Cox7a1	0.72	1.28	1.08	1.87	1.85	2.28	2.93
Cox8b	0.78	1.16	1.11	1.64	1.77	2.7	2.83

## Sheet: Figure 2j
Figure 2j
hour	Vehicle						PT2385
0:00:00	36.5	36.5	36.5	36.2	35.7	36.6	36.7	36.9	36.5	36.9	36.7	36.5
1:00:00	33.5	34.3	34.4	34.8	34.8	34.2	34.7	35.2	35.3	35.5	35.3	35
2:00:00	32.9	33.6	32.8	33.2	33.9	34.3	33.6	35.4	34.7	34.9	34.9	34.5
3:00:00	32.9	33.8	33.8	32.1	33	34	34	34.9	34	35	34.2	34
4:00:00	32.9	32.9	33.5	32.7	34	33.1	33.5	33.7	34.8	33.8	34	33.2
5:00:00	35	32.8	33	31	33.8	33.3	34.3	33.1	34.1	35.6	34.4	34.2
6:00:00	33.8	33.2	33.7	31.5	32.9	31.8	33.2	34.2	32.5	35.2	34.2	34.3

## Sheet: Figure 2k
Figure 2k
gene	Vehicle					PT2385
Ucp1	0.74	1.01	1.17	0.85	1.23	1.56	1.36	1.66	1.83	1.48
Ppargc1a	0.52	0.76	1.15	1.27	1.3	2.06	2.35	2.53	1.75	1.82
Dio2	0.63	0.71	1.12	1.21	1.32	1.86	2.4	3	2.11	1.98
Elovl3	0.72	0.97	1.02	1.04	1.24	1.79	1.53	1.68	1.78	2.09
Cidea	0.69	0.85	1.17	1.1	1.2	1.54	1.53	1.39	1.77	1.52
Cox7a1	0.85	0.9	0.95	1.23	1.07	1.59	0.97	1.27	1.35	1.37
Cox8b	0.88	0.77	0.93	1.23	1.2	1.28	1.11	1.17	1.28	1.13

[truncated: 106 more sheets: Figure 2m, Figure 2n, Figure 3b, Figure 3c, Figure 3d, Figure 3e, Figure 3f, Figure 3g, Figure 3h, Figure 3i, Figure 4b, Figure 4e, Figure 4f, Figure 4g, Figure 4h, Figure 4i, Figure 4j, Figure 4k, Figure 4l, Figure 4m …]
